# Supplementary material for: Oxytetracycline and Florfenicol Concentrations in Food-Additive Premixes Authorised for Broiler Chickens: Assessing Degree of Agreement with Manufacturers Labelling
Source: Animals (Basel). 2021 Jun 16;11(6):1797. doi: 10.3390/ani11061797 (PMC8234333; doi:10.3390/ani11061797)
Supplement: Supplementary file 1 [file animals-11-01797-s001.zip]

Archive with 1 entries (1 files):
- animals-1142862-supplementary.pdf
